# Supplementary material for: Genome-wide association study and genetic mapping of BhWAX conferring mature fruit cuticular wax in wax gourd
Source: BMC Plant Biol. 2022 Nov 19;22:539. doi: 10.1186/s12870-022-03931-z (PMC9675113; doi:10.1186/s12870-022-03931-z)
Supplement: Supplementary file 1 — Additional file 1. The detailed primer information of markers used in initial genetic mapping and fine mapping of BhWAX, and primers of qRT-PCR used in the study. [file 12870_2022_3931_MOESM1_ESM.xls]

## Sheet: Sheet1
Additional File1 The detailed primer information of markers used in initial genetic mapping and fine mapping of BhWAX, and primers of qRT-PCR used in the study.
Marker Name or Gene ID	Forward primer	Reverse primer	Application
C9-13.016	AAGAGCCGGAAAGAGGAAAG	TGATGTCCTGTGTCCCTGAA	Initial mapping
C9-13.063	ATCCTAAGGCCCCGAAAATA	ATCCTTTGGAAGGTCCGTCT
C9-15.981	ATTCCACCCGTCAAGCATAG	AGCTGTTCATGGTCCAATCC
C9-22.056	TCAAAAATCCCCCACAAATC	ATCCCCATGAGTGAGGTCAG
C9-22.523	ATTTCCCCCTTTCTCTGTGG	CGCAAATTCCTCGAGCTAAA
C9-22.837	TAGGGGGAATCAAAGTGAGC	GTCCAGATGCACCAATAGGC
C9-22.892	CCCAACACCAACAAACATGA	ATGGAGGCACGGTAACTTTG
C9-23.514	CCCTATGGTTGTGGTGTGTG	AGGCAGAACGGAAAAACAGA
C9-24.765	TTTTAATGTTGGGCCTGCTC	CGTCAAACATCAAACGGAAA
C9-24.831	TGGGCATATGGTAGCCTTTC	GGAGAACCATGCATTGAGGT
C9-24.987	AGGAGGAGGCAATGAAAGTG	CCAAAGATTTGATGGCGATT
C9-26.101	ATAGGCCTGAATCGCAAACA	AAGAGGGCGAAGAGGAGAAG
C9-26.820	TGACATGTGCTCAACCAACA	TTGGTCGTGTCATTGTTTCC
C9-27.561	TTGGTATCCCATACGTGTCA	TTTTGGGGCATTAGATGGAA
C9-29.395	TGCCCCATTCCTGTAATCAT	TTGGGGAATCTCGAAGGAG
C9-29.529	TGCTGATTGTTTGCGTTCTG	CGACAAGCGATCAACAAGAA
C9-29.632	TCGACGAGGACTTCGATTTT	GAGTCGGATGGAACCGTTTA
C9-29.941	TGAGCTTTTATGGAAGCCTTTT	AAAAATTGTTTTTGACCCCAAT
C9-30.406	CCATGTCCATGGCTCTTCTT	AAGAGAGGGGTTGGAAGGAA
C9-30.947	CATCCTCATCGCTTGTGAGA	GATGAGTGCAACCGATGACA
C9-31.293	GGTGTCAAAAGTCGGGGATA	GGTGTCATGAGGCGTTTGTT
C9-32.950	ACTTCCAAAGCTGCCAAGAA	CAAATTGGTCCATCAACAGC
C9-33.788	GAGGGAAGAGAGAGACCGAGA	CAACGGATCAGAAACACTGC
C9-34.613	GAACGATCTCACGAGGGAAA	AACCTCCGAACCTCGTTTTT
C9-35.103	CCTTCCCACTCTCTTGATTCC	AGAAGGAAATTCGCATCGAG
C9-35.678	CTTTTCGGAATCGTTCTTGC	AGCTCGGATGCTACTTGGAA
C9-38.533	TTGCAGCTGATCATGCAAAT	ATCGCACAACTGCTTGTTGA
C9-42.604	CAACGCAGAGAGTCATGGAA	ACTGTCAGCCCACAAGAACC
C9-43.011	TTTTGCTTCTCCTCCTCCAA	GTGAGCGTGAGGTGTCGTAA
C9-43.094	TTTGCTCGAAAGTTGTCTCG	TGGATATGCTTGCATTGAGG
C9-44.179	GGAGGTGGTTGCATGAAAGT	CCAACGAACACCTTTGTGTG
C9-45.291	ACCTCCACGGAACTCTCCTT	CGATCGACCGATGTATTCCT
C9-46.030	TGGGCCATATATGCCAGTTT	TTTGCTTCCGCTTATTGCTT
C9-46.168	TCGAGTGCAAAAAGTCGAGA	TCTCCTTGCGCAGATTCTCT
C9-46.175	GGATGGGTGGCACAAAATAG	ATTCTTGTAGTGGCGGGTCA
C9-46.186	CTCCTTGCGTACGTTTGACA	TTCCTCTGGGTCATTGCTTC
C9-46.220	CACGCTCTTCGAATAACTCTCA	TGAAGGAAGAGGGAGTAGATGG
C9-46.366	CCCACAGTCCAATCCTTCAT	CCATGGCTAAGGGAATGCTA
C9-46.419	CCAAAATACCCCCAAGATCA	GGAGAAGTGGGAGTCCATTG
C9-47.013	CCATGAAGAATTTGCCGTTT	AGACGATCGCCCATAAACAC
C9-47.164	GCAATCTTGATCCCCTCAAA	TTGACCCATGCTCCAATTCT
C9-47.231	TGAAAGGATTTGGAGTTGGTG	TGATTTTGCAAGGGAAAAGG
C9-47.285	ATGCCCAGTGAGTGACAACA	ACTTCGGGAAGCACAAATCA
C9-48.216	GGAGTTGAACACACAACGAAAG	CAATTGGACATGGACATGGA
C9-48.291	GCTTGAAGCAGTGTCCATCA	CAAAAGCAGGGGAAGCATAA
C9-48.323	AAGATGGTGACCGGCTACTG	CCGAGATTGACCAAGGAAAA
C9-50.229	AACCGCTAAGCCAGATTGAA	AACCAAAATGCATCACACCA
C9-52.266	TCGCTTCCATGAAAACTAAGC	ACCCCTGCCTTTTTAACCTG
C9-52.262	CGTCAAATTGCGTGTGAGAT	TGATGGACGACTCGACGTAA
C9-54.405	GGGTTGGGTATGGGATGAGT	TCTGCAAACAAGCACAGACA
C9-67.503	TATTCAGCCCTTGCGATTTC	TGATATGCACTCCGATCCAA
C9-80.737	TCAACACGATGCGACCTAAG	TAGGGTGTCTGGCACGAAGT
C9-89.018	CGTTCCCCTCTCGATTAGC	ATGAGATGGGGTCGAAGATG
C9-90.056	CAACCAAGGGTCAGTGAACA	TGAGCCTTTTCAAGCTTCGT
C9-92.084	GTGCCATTCAAATCCCACAT	TTTGAATCACAAACCAAATCAGA
C9-92.430	TGGTTTGACCGGTTTTCTTC	ATAAAGCCTTGCCACTGCAT
SNP1	GAAGGAGGTACACAAGCCTCTAGGA	CATCATGGTGAACCTCTCCTTGTGAT	Fine mapping
SNP2	GATGTGGCAAAGTCAGTGATACTTGAG	CATGGTATTGATCTCCTTCTCCTATATGTTGA
SNP3	CATCGCCTCTTCTAGGTATTTCTTCAAAAC	GATGATATTCATCTCCATGAAACATTCCTGAT
SNP4	GGATGGAATTTCTCCCTTTTGTAAATCTCATA	AAAATTTGGAAAATGTCAGATTCGTCAGGAAG
SNP5	GATTGTGAGATACACATATATGGAAGACGATG	CTTCCCCTGATTCCTGAATTTGACCTC
SNP6	TTACACAGTTACAGCCAATTGAAAGACT	AATTCAAGAGATAGTGACAAGGAAACTTTACA
SNP7	AATCCATAATGGTTGTGTGTTCTTAATGATTT	AAATATTTTGATTCTCGAAGGGAAAAGGCTTA
SNP8	AAACTATAGGACCCAATGAAATTTAGAGCATC	TGGATTGTTTCCACATTACATACCTAATCAAA
SNP9	AAAAATCGCTTCAACAGCTTCCTTC	GTCGATCGAAAGAGAAATTGTTGCTGAA
SNP10	GAGACGCATATGGGAATACATAAAAGTGAATC	TGTTATGAGAACAACACCCCATGATTAGTAT
SNP11	TAAAATTCATACAATTTGGGGCTGAAAAATCA	GATGGTTTATGAGTCCTGGTGCTGAAC
SNP12	TATCCTATGCAATGAGTTTGCTTAAGACCAG	AGTTCTCCGTTCAATCTTGTCCTCAAAAG
SNP13	GTCCAAAATTTTCCCTTCCAAATCCCTATAAA	TTTGTGTCGACCTTACACAAAAGAGTG
SNP14	CATCTATAAATTGAAGATCGGTCTCCCCTAAT	ACCTTCCGGAAACTATTTTTAAACTTAAGGAG
SNP15	GTTTTTCTAAACCAACAATGCGTTAGATACTT	CAATGCATCCCAAAACTCCTCTATCTAGTTTA
SNP16	ACGATAAAAGCAAAATTAAATGATCGCATAGG	GATCGGGTAAGTGATCGCTGAGTATC
SNP17	CTTTAGGGCATAAAACCCAATAGATAACAACT	GCTAGCCTCACAACTGCTAAGAATATG
SNP18	CTGAGTATGGAATTTATGTGAAATGCGTTATG	AAAATCTCATTCTCTTCAATCTTGCTCTCTTC
SNP19	AATTTACTGCACGATCGTTTAGCTCTCATC	GATCGTTTACTTCTATGCGGTATCTAAGC
SNP20	ACGGCTTCTTAATTTCTTTTAACTTTTTCCAT	GATCTAATGAATGGAAGTCCGCTTTAAAAT
SNP21	TAACAACAAACCCTTCAAGTTGTTCCATATAA	TAAAGGCTGACAGTACTATTGGTAAAGTACAA
SNP22	TCTATATCTAGGAGACATCTGAACATGACATT	ATATATATCACAGTGGCTTCCCTACTATGC
SNP23	GAGAAACTATATGTTTGTGTATGGCGCT	AAAACTTTTGAGCCACACAACTTCCTTAGTA
SNP24	TCTTGAATTTTGCTCATTGTTGTATATCATGT	AAATCATGTAGTCCAATTGTTGTTATGTTGAC
Bhi09G001426	CCTCTCAATCTGCCGACGAA	AGCCGCACAATGGTAACAGA	qRT-PCR
Bhi09G001428	CCACAGACTCGCCAAGGTAT	GGAAGGAGGAGGAAGATGAAG
Bhi09G001434	TGCAGATCGAACGGTGTTAG	CAAGCCCCCATCTTACTTCA
Bhi09G001435	CAACCACCAACGAAACATTG	AAGGCAAAGCCAAAGCAATA
Bhi09G001436	CATCGTCGTCGTCCTTCTTT	GGAGGGCAGACTTGAGATTG
Bhi09G001437	TTGGGGTGATTGGTGTTTTT	GCATACTGTGTCCGTGGATG
Bhi10G000739	GTGAATTATAGAATCGAGCATC	AAATCAGAAACAATCCCAAC
